# Supplementary material for: Chemical Profiles and Toxicity of Electronic Cigarettes: An Umbrella Review and Methodological Considerations
Source: Int J Environ Res Public Health. 2023 Jan 20;20(3):1908. doi: 10.3390/ijerph20031908 (PMC9914618; doi:10.3390/ijerph20031908)
Supplement: Supplementary file 1 [file ijerph-20-01908-s001.zip]

Archive with 1 entries (1 files):
- ijerph-2038646-supplementary.pdf
